# Supplementary material for: Trends in Antimicrobial Resistance of Uropathogens Isolated from Urinary Tract Infections in a Tertiary Care Hospital in Dhaka, Bangladesh
Source: Antibiotics (Basel). 2024 Sep 27;13(10):925. doi: 10.3390/antibiotics13100925 (PMC11505449; doi:10.3390/antibiotics13100925)
Supplement: Supplementary file 1 [file antibiotics-13-00925-s001.zip]

Archive with 1 entries (1 files):
- antibiotics-3167039-supplementary.pdf
